# Supplementary material for: Phenopyrrolizins A and B, Two Novel Pyrrolizine Alkaloids from Marine-Derived Actinomycetes Micromonospora sp. HU138
Source: Molecules. 2023 Nov 20;28(22):7672. doi: 10.3390/molecules28227672 (PMC10675482; doi:10.3390/molecules28227672)
Supplement: Supplementary file 1 [file molecules-28-07672-s001.zip]

Archive with 1 entries (1 files):
- molecules-2726485-supplementary.pdf
